# Supplementary material for: Structural Optimization of Pterostilbene, a Promising Lead Molecule, and Evaluation of Its Derivatives via ADMET Prediction and In Vitro/In Vivo Anti-Cerebral Ischemic Activity
Source: Int J Mol Sci. 2026 May 18;27(10):4512. doi: 10.3390/ijms27104512 (PMC13207910; doi:10.3390/ijms27104512)
Supplement: Supplementary file 1 [file ijms-27-04512-s001.zip]

Archive with 1 entries (1 files):
- ijms-4235854-supplementary.pdf
